# Supplementary material for: Determining Validity and Reliability of an In-Field Performance Analysis System for Swimming
Source: Sensors (Basel). 2024 Nov 9;24(22):7186. doi: 10.3390/s24227186 (PMC11598412; doi:10.3390/s24227186)
Supplement: Supplementary file 1 [file sensors-24-07186-s001.zip]

Archive with 5 entries (5 files):
- File S1_AnalysisTemplate.xlsx
- File S2_Manual PAS.pdf
- File S3_Reference values_Butterfly.pdf
- File S4_Reference values_Backstroke.pdf
- File S5_Reference values_Breaststroke.pdf
