# Supplementary material for: Determining Validity and Reliability of an In-Field Performance Analysis System for Swimming
Source: Sensors (Basel). 2024 Nov 9;24(22):7186. doi: 10.3390/s24227186 (PMC11598412; doi:10.3390/s24227186)
Supplement: Supplementary file 1 [file sensors-24-07186-s001.zip › File S1_AnalysisTemplate.xlsx]

## Sheet: import_start
Import data
Name	Bornsen				Name	Bornsen			BU	Butterfly
Trial [1 or 2]	Aug 25, 2024				Date	Aug 25, 2024			BA	Backstroke
Stroke	BU				Stroke	BU			BR	Breaststroke
									FR	Freestyle
Overwater cam					Block phase
Signal	3750 ms	3750	3.75		Reaction time [s]	0.16
First move	3910 ms	3910	3.91		Moving time [s]	0.56
Toe-off	4470 ms	4470	4.47		Block time [s]	0.72
Take-off angle	35.2	35.2	35.2		Take-off angle [°]	35.2
Entry angle	42.1	42.1	42.1
Entry distance	2.46	2.46	2.46		Flight phase
Top of head at water entry	4840 ms	4840	4.84		Flight time [s]	0.37
					Flight distance [m]	2.46
Underwater cam					Entry angle [s]	42.1
Signal	5956 ms	5956	5.956
5m out	7508 ms	7508	7.508		Underwater phase
Kicking frequency 1	8492 ms	8492	8.492		Kicking frequency [bpm]	138.249
Kicking frequency 2	8926 ms	8926	8.926		Distance per kick [m]	0.823529
10 m out	10143 ms	10143	10.143		Breakout distance [m]	12.3
Breakout distance	12.3	12.3	12.3
15m out	13113 ms	13113	13.113		Clean swimming phase
Stroke rate 1	13330 ms	13330	13.33		Stroke rate [bpm]	63.0915
Stroke rate 2	14281 ms	14281	14.281		Distance per stroke [m]	1.60128
25m out	19052 ms	19052	19.052		Maximal swimming velocity [m/s]	1.68379
					Split times
					5 m time [s]	1.552
					10 m time [s]	4.187
					15 m time [s]	7.157
					25 m time [s]	13.096

## Sheet: export_start
Export
			Block phase				Flight phase			Underwater phase			Clean swimming phase			Split times
Harrison	1	FR	Reaction time [s]	Moving time [s]	Block time [s]	Take-off angle [°]	Flight time [s]	Flight distance [m]	Entry angle [s]	Kicking frequency [bpm]	Distance per kick [m]	Breakout distance [m]	Stroke rate [bpm]	Distance per stroke [m]	Maximal swimming velocity [m/s]	5 m time [s]	10 m time [s]	15 m time [s]	25 m time [s]
Harrison	1	FR	0.1	0.94	1.04	36.2	0.72	2.46	-41.5	133.333	0.753264	8.1	51.3699	1.79059	1.53304	1.635	4.622	7.758	14.281
Harrison	1	FR	0.1	0.94	1.04	36.2	0.72	2.46	-41.5	133.333	0.753264	8.1	51.3699	1.79059	1.53304	1.635	4.622	7.758	14.281

## Sheet: report_start
Name	XXX
Date	Aug 25, 2024
Stroke	BU
Block phase
Reaction time [s]	0.16
Moving time [s]	0.56
Block time [s]	0.72
Take-off angle [°]	35.2
	#REF!
Flight phase
Flight time [s]	0.37
Flight distance [m]	2.46
Entry angle [s]	42.1
Underwater phase
Kicking frequency [bpm]	138.249
Distance per kick [m]	0.823529
Breakout distance [m]	12.3
Clean swimming phase
Stroke rate [bpm]	63.0915
Distance per stroke [m]	1.60128
Maximal swimming velocity [m/s]	1.68379
Split times
5 m time [s]	1.552
10 m time [s]	4.187
15 m time [s]	7.157
25 m time [s]	13.096

## Sheet: import_flip turn
Import data
Name	Bornsen				Name	Bornsen			BU	Butterfly
Trial [1 or 2]	Aug 25, 2024				Date	Aug 25, 2024			BA	Backstroke
Stroke	FR				Stroke	FR			BR	Breaststroke
									FR	Freestyle
Underwater cam					Turn
5m in	4271 ms	4271	4.271		Pivot time [s]	0.851
Nod of head	7107 ms	7107	7.107
Foot contact with wall	7958 ms	7958	7.958		Underwater phase
5m out	9943 ms	9943	9.943		Kicking frequency [bpm]	123.967
Kicking frequency 1	10444 ms	10444	10.444		Distance per kick [m]	0.680923
Kicking frequency 2	10928 ms	10928	10.928		Breakout distance [m]	11.3
10m out	13497 ms	13497	13.497
Breakout distance	11.3	11.3	11.3		Split times
					5 m in [s]	3.687
					5 m out [s]	1.985
					10 m out [s]	5.539
					Total turn time [s]	9.226

## Sheet: import_open turn
Import data
Name	Bornsen				Name	Bornsen			BU	Butterfly
Trial [1 or 2]	Aug 25, 2024				Date	Aug 25, 2024			BA	Backstroke
Stroke	FR				Stroke	FR			BR	Breaststroke
									FR	Freestyle
Underwater cam					Turn
5m in	3270 ms	3270	3.27		Pivot time [s]	0.868
Hand contact	6089 ms	6089	6.089
Foot contact with wall	6957 ms	6957	6.957		Underwater phase
5m out	8775 ms	8775	8.775		Kicking frequency [bpm]	133.333
Kicking frequency 1	9176 ms	9176	9.176		Distance per kick [m]	0.702247
Kicking frequency 2	9626 ms	9626	9.626		Breakout distance [m]	10.7
10m out	11979 ms	11979	11.979
Breakout distance	10.7	10.7	10.7		Split times
					5 m in [s]	2.819
					5 m out [s]	2.686
					10 m out [s]	5.89
					Total turn time [s]	8.709

## Sheet: export_turn
Export
			Turn	Underwater phase			Split times
Name	Date	Stroke	Pivot time [s]	Kicking frequency [bpm]	Distance per kick [m]	Breakout distance [m]	5 m in [s]	5 m out [s]	10 m out [s]	Total turn time [s]
Harrison	1	FR	0.868	123.967	0.763407	10.8	3.253	2.035	5.205	8.458
Harrison	1	FR	0.951	116.054	0.70436	5.7	3.57	2.086	5.756	9.326

## Sheet: report_turn
Name	XXX
Date	Aug 25, 2024
Stroke	FR
Turn
Pivot time [s]	0.851
Underwater phase
Kicking frequency [bpm]	123.967
Distance per kick [m]	0.680923
Breakout distance [m]	11.3
Split times
5 m in [s]	3.687
5 m out [s]	1.985
10 m out [s]	5.539
Total turn time [s]	9.226
